# Supplementary material for: Microstructural Analysis of Whey/Soy Protein Isolate Mixed Gels Using Confocal Raman Microscopy
Source: Foods. 2021 Sep 14;10(9):2179. doi: 10.3390/foods10092179 (PMC8467414; doi:10.3390/foods10092179)
Supplement: Supplementary file 1 [file foods-10-02179-s001.zip]

Archive with 1 entries (1 files):
- foods-1367778-supplementary.pdf
